# Supplementary material for: Activating Partnership Assets to Produce Synergy in Primary Health Care: A Mixed Methods Study
Source: Healthcare (Basel). 2021 Aug 18;9(8):1060. doi: 10.3390/healthcare9081060 (PMC8394800; doi:10.3390/healthcare9081060)
Supplement: Supplementary file 1 [file healthcare-09-01060-s001.zip]

Archive with 1 entries (1 files):
- healthcare-1285420-supplementary.pdf
